# Supplementary material for: The magnitude and associated factors of immediate postpartum anemia among women who gave birth in east Gojjam zone hospitals, northwest- Ethiopia, 2020
Source: PLoS One. 2023 Mar 15;18(3):e0282819. doi: 10.1371/journal.pone.0282819 (PMC10016639; doi:10.1371/journal.pone.0282819)
Supplement: S1 File — (ZIP) [file pone.0282819.s002.zip]

Archive with 2 entries (2 files):
- approval mar5/DocScanner Mar 3, 2023 1-44 PM.pdf
- approval mar5/ethical approval PDF.pdf
